# Supplementary material for: Synthesis and Biological Evaluation of Some New 3-Aryl-2-thioxo-2,3-dihydroquinazolin-4(1H)-ones and 3-Aryl-2-(benzylthio)quinazolin-4(3H)-ones as Antioxidants; COX-2, LDHA, α-Glucosidase and α-Amylase Inhibitors; and Anti-Colon Carcinoma and Apoptosis-Inducing Agents
Source: Pharmaceuticals (Basel). 2023 Oct 1;16(10):1392. doi: 10.3390/ph16101392 (PMC10610505; doi:10.3390/ph16101392)
Supplement: Supplementary file 1 [file pharmaceuticals-16-01392-s001.zip › pharmaceuticals-2535181-supplementary/Supplementary Materials/3-ADMET and medicinal chemistry predictions.csv]

	smiles	MW	LogS	LogD	LogP	Pgp-inh	Pgp-sub	HIA	F(20%)	F(30%)	Caco-2	MDCK	BBB	PPB	VDss	Fu	CYP1A2-inh	CYP1A2-sub	CYP2C19-inh	CYP2C19-sub	CYP2C9-inh	CYP2C9-sub	CYP2D6-inh	CYP2D6-sub	CYP3A4-inh	CYP3A4-sub	CL	T12	hERG	H-HT	DILI	Ames	ROA	FDAMDD	SkinSen	Carcinogenicity	EC	EI	Respiratory	BCF	IGC50	LC50	LC50DM	NR-AR	NR-AR-LBD	NR-AhR	NR-Aromatase	NR-ER	NR-ER-LBD
3a	O=c1c2cc(Cl)ccc2[nH]c(=S)n1-c1cccc(C(F)(F)F)c1	356	-4.594	3.732	3.762	0.971	0.001	0.003	0.001	0.001	-4.841	1.17E-05	0.462	98.50%	2.756	0.96%	0.899	0.885	0.856	0.16	0.724	0.828	0.237	0.279	0.478	0.565	6.62	0.215	0.01	0.824	0.965	0.361	0.789	0.945	0.074	0.682	0.003	0.013	0.928	1.67	4.969	5.445	6.237	0.198	0.038	0.854	0.898	0.746	0.103
3b	O=c1c2cc(Br)ccc2[nH]c(=S)n1-c1cccc(C(F)(F)F)c1	399.95	-4.641	3.62	3.882	0.986	0	0.008	0.003	0.001	-4.826	1.54E-05	0.552	97.71%	3.1	1.69%	0.907	0.762	0.837	0.194	0.763	0.835	0.153	0.299	0.533	0.457	4.91	0.204	0.009	0.642	0.963	0.197	0.816	0.947	0.102	0.754	0.003	0.015	0.906	1.656	5.014	5.718	6.406	0.288	0.031	0.844	0.914	0.638	0.033
3c	COc1cc2[nH]c(=S)n(-c3cccc(C(F)(F)F)c3)c(=O)c2cc1OC	382.06	-4.421	3.295	2.886	0.993	0.001	0.006	0.002	0.002	-4.967	2.09E-05	0.372	93.28%	2.198	4.15%	0.359	0.97	0.79	0.781	0.732	0.883	0.028	0.548	0.641	0.737	7.214	0.571	0.006	0.829	0.952	0.193	0.912	0.927	0.09	0.634	0.003	0.014	0.955	1.463	4.748	5.192	6.477	0.627	0.143	0.828	0.861	0.511	0.323
3d	O=c1c2cc(Cl)ccc2[nH]c(=S)n1-c1ccc(C(F)(F)F)cc1	356	-4.681	3.717	3.761	0.972	0	0.003	0.001	0.001	-4.808	1.23E-05	0.432	98.37%	1.823	0.98%	0.775	0.878	0.816	0.13	0.554	0.856	0.159	0.228	0.309	0.62	6.459	0.151	0.007	0.852	0.969	0.542	0.865	0.917	0.062	0.781	0.003	0.014	0.888	1.669	4.968	5.512	6.307	0.072	0.031	0.778	0.915	0.714	0.34
3e	O=c1c2cc(Br)ccc2[nH]c(=S)n1-c1ccc(C(F)(F)F)cc1	399.95	-4.729	3.619	3.89	0.987	0	0.008	0.003	0.001	-4.792	1.58E-05	0.475	97.60%	2.403	1.72%	0.786	0.739	0.789	0.148	0.624	0.849	0.094	0.245	0.344	0.481	4.764	0.142	0.007	0.677	0.967	0.335	0.866	0.913	0.087	0.825	0.003	0.016	0.844	1.654	5.011	5.764	6.454	0.156	0.027	0.764	0.929	0.634	0.153
3f	O=c1c2cc(Cl)ccc2[nH]c(=S)n1-c1ccc([N+](=O)[O-])cc1	333	-4.032	2.633	2.871	0.507	0	0.004	0.001	0	-4.609	0.00013072	0.508	97.74%	0.566	1.58%	0.564	0.271	0.664	0.109	0.213	0.82	0.135	0.338	0.282	0.693	5.796	0.385	0.016	0.812	0.971	0.982	0.217	0.902	0.432	0.927	0.003	0.029	0.902	0.865	4.927	5.376	5.591	0.138	0.377	0.904	0.934	0.821	0.369
3g	O=c1c2cc(Br)ccc2[nH]c(=S)n1-c1ccc([N+](=O)[O-])cc1	376.95	-4.102	2.493	3.076	0.962	0	0.01	0.002	0.001	-4.601	0.000100614	0.562	96.24%	0.479	3.25%	0.565	0.145	0.743	0.114	0.282	0.804	0.08	0.334	0.315	0.592	3.757	0.436	0.018	0.642	0.968	0.964	0.201	0.906	0.496	0.926	0.003	0.042	0.878	0.879	4.979	5.715	6.051	0.055	0.355	0.894	0.924	0.724	0.1
3h	COc1cc2[nH]c(=S)n(-c3ccc([N+](=O)[O-])cc3)c(=O)c2cc1OC	359.06	-3.934	2.284	2.011	0.978	0.001	0.008	0.002	0.002	-4.737	5.25E-05	0.18	84.49%	0.497	13.85%	0.124	0.971	0.325	0.553	0.163	0.832	0.01	0.468	0.277	0.826	6.455	0.692	0.01	0.882	0.963	0.984	0.606	0.881	0.204	0.937	0.003	0.03	0.944	0.741	4.771	5.083	5.959	0.134	0.554	0.885	0.885	0.522	0.491
5a	O=c1c2cc(Cl)ccc2nc(SCc2ccccc2F)n1-c1cccc(C(F)(F)F)c1	464.04	-7.104	4.422	5.561	0.991	0.001	0.003	0.002	0.003	-5.065	1.13E-05	0.298	100.92%	0.686	0.68%	0.885	0.238	0.851	0.063	0.929	0.858	0.347	0.396	0.567	0.641	3.838	0.025	0.279	0.851	0.923	0.504	0.025	0.909	0.286	0.425	0.003	0.157	0.647	1.7	5.339	6.709	6.99	0.338	0.025	0.511	0.902	0.474	0.102
5b	O=c1c2cc(Br)ccc2nc(SCc2ccc(Cl)cc2)n1-c1cccc(C(F)(F)F)c1	523.96	-7.588	4.22	6.153	0.998	0.001	0.006	0.002	0.002	-5.036	9.14E-06	0.313	100.93%	1.34	0.66%	0.851	0.198	0.799	0.062	0.821	0.782	0.456	0.341	0.539	0.777	2.576	0.03	0.362	0.33	0.939	0.252	0.062	0.904	0.388	0.303	0.003	0.326	0.562	1.723	5.541	7.062	6.933	0.413	0.011	0.602	0.898	0.516	0.027
5c	COc1cc2nc(SCc3cccc([N+](=O)[O-])c3)n(-c3cccc(C(F)(F)F)c3)c(=O)c2cc1OC	517.09	-6.868	3.921	4.228	0.998	0.002	0.005	0.002	0.003	-4.91	3.77E-05	0.072	100.63%	0.377	0.62%	0.296	0.868	0.914	0.146	0.956	0.916	0.039	0.74	0.934	0.779	5.147	0.151	0.367	0.479	0.95	0.903	0.031	0.922	0.581	0.448	0.003	0.075	0.854	1.41	5.189	6.732	6.889	0.758	0.276	0.759	0.881	0.448	0.104
5d	O=c1c2cc(Cl)ccc2nc(SCc2ccc(Cl)cc2)n1-c1ccc(C(F)(F)F)cc1	480.01	-7.543	4.385	6.039	0.995	0.002	0.003	0.003	0.008	-4.949	7.79E-06	0.096	101.29%	0.677	0.73%	0.728	0.208	0.772	0.06	0.702	0.768	0.324	0.249	0.424	0.874	3.494	0.022	0.432	0.43	0.947	0.719	0.038	0.874	0.267	0.4	0.003	0.208	0.39	1.65	5.489	7.011	6.902	0.12	0.012	0.469	0.905	0.554	0.23
5e	COc1ccc(Br)c(CSc2nc3ccc(Br)cc3c(=O)n2-c2ccc(C(F)(F)F)cc2)c1	597.92	-7.779	4.13	6.228	1	0	0.074	0.004	0.01	-5.16	1.12E-05	0.532	100.94%	1.642	1.83%	0.731	0.289	0.809	0.066	0.909	0.924	0.141	0.884	0.72	0.578	2.448	0.018	0.327	0.281	0.949	0.265	0.06	0.932	0.496	0.33	0.004	0.635	0.613	1.321	5.589	7.075	7.044	0.51	0.029	0.538	0.928	0.483	0.083
5f	COc1ccc(Br)c(CSc2nc3ccc(Cl)cc3c(=O)n2-c2ccc([N+](=O)[O-])cc2)c1	530.97	-7.54	4.046	5.348	0.996	0	0.012	0.001	0.001	-4.794	1.89E-05	0.326	101.47%	0.224	0.48%	0.613	0.221	0.851	0.073	0.828	0.922	0.234	0.868	0.737	0.845	2.02	0.062	0.525	0.1	0.973	0.977	0.043	0.91	0.942	0.843	0.004	0.694	0.758	2.406	5.466	6.681	6.742	0.583	0.194	0.817	0.94	0.595	0.223
5g	O=c1c2cc(Br)ccc2nc(SCc2cccc([N+](=O)[O-])c2)n1-c1ccc([N+](=O)[O-])cc1	511.98	-6.748	3.656	4.377	0.944	0	0.009	0.001	0	-4.717	0.000359914	0.221	101.13%	0.583	0.55%	0.529	0.077	0.822	0.07	0.784	0.867	0.252	0.649	0.753	0.647	1.174	0.105	0.505	0.089	0.969	0.989	0.079	0.889	0.954	0.793	0.006	0.852	0.83	2.505	5.351	6.493	6.646	0.713	0.468	0.827	0.936	0.573	0.132
5h	COc1cc2nc(SCc3ccc(Cl)cc3)n(-c3ccc([N+](=O)[O-])cc3)c(=O)c2cc1OC	483.07	-6.875	3.788	4.192	0.994	0.001	0.004	0.001	0.004	-4.771	2.43E-05	0.212	100.40%	0.132	0.55%	0.245	0.826	0.894	0.177	0.901	0.904	0.046	0.69	0.727	0.922	4.054	0.145	0.549	0.228	0.971	0.986	0.038	0.891	0.94	0.866	0.003	0.148	0.864	2.212	5.222	6.738	6.865	0.607	0.225	0.846	0.924	0.519	0.362
[truncated: 40 more columns]
